# Supplementary material for: Phospholipase C Beta 1: a Candidate Signature Gene for Proneural Subtype High-Grade Glioma
Source: Mol Neurobiol. 2015 Nov 28;53(9):6511–25. doi: 10.1007/s12035-015-9518-2 (PMC5085994; doi:10.1007/s12035-015-9518-2)
Supplement: Supplementary file 1 — (XLS 103 kb) [file 12035_2015_9518_MOESM1_ESM.xls]

## Sheet: Correlation-Analysis
				PLCB4		PLCB1			GFAP	AKT	DLL3	HEY2	ASCL1	Olig2		BCAN			ERBB4		YKL_40
Probes				203895_at	203896_s_at	213222_at	215687_x_at	211925_s_at	203540_at	207163_s_at	219537_x_at	219743_at	213768_s_at	213825_at	213824_at	219107_at	221623_at	91920_at	214053_at	206794_at	209395_at	209396_s_at	216546_s_at
Sample	Title		Cell type	Value	Value	Value	Value	Value	Value	Value	Value	Value	Value	Value	Value	Value	Value	Value	Value	Value	Value	Value	Value
GSM97038	PRB4783	Primary	Proneural	132.3	153.3	3007	344.5	125.3	17919.6	1457.7	480.6	267.8	885.1	2950.2	839.9	13125.7	990.5	7932	2232.6	220.8	1129.3	1952.8	17.4
GSM97045	PRB4793	Primary	Proneural	131.1	63.4	3773	550.8	184	16488.7	1080.1	927.2	1465.5	921.9	1675.7	533.6	4441	1387.5	2393.6	1279.2	115.9	174.7	188.8	119.5
GSM97047	PRB5070	Primary	Proneural	48.6	10.2	773.3	166.7	8.3	16418.8	663.1	1066.1	630.2	1330.4	2541.3	952.9	7385.4	397.8	5062.8	1000.5	92.1	3444.7	5790.2	95
GSM97025	PRB4765	Primary	Proneural	300.6	137.6	1762.4	268.4	75.4	17106.6	1302.7	1218.3	2116.3	667.3	3022.5	1079.6	8620.8	1154.9	6924.3	1260.7	107.4	149.9	211.4	131.3
GSM97030	PRB4774	Primary	Proneural	188.6	18.7	2211.3	412.8	125.1	7815.2	1420.8	1524	394.7	1409.1	3273.6	980	6694.9	1382.5	5573.1	406.3	84.4	1290.8	1811.2	72.9
GSM97027	PRB4770	Primary	Proneural	108.5	49.7	3564.3	547.3	208.2	15480.7	922.7	1718.4	1015.3	708.9	2508.4	807.3	6881.8	611.3	4528.9	1379.6	92.3	808.9	857.3	78.2
GSM97033	PRB4778	Primary	Proneural	115.8	65	3379.3	349.3	216	13686.1	868.6	2559.9	1500.5	613.8	3093.1	1408	8469.2	1211.4	5981.1	1383.2	109.7	11.6	83	40
GSM97034	PRB4779	Primary	Proneural	125.9	36.7	2429.1	244.4	86.7	14817.9	1098.5	328.4	1073.1	444.8	3509.6	1705.8	4721.7	464.2	2655.2	396.1	68.5	70.4	131.9	13.9
GSM97020	PRB4755	Primary	Proneural	95.1	81	2570.2	378.5	76.8	17863.9	994.2	1256	707.1	810.1	1162.8	259.3	5043.5	627.2	2947.3	1223.7	135.9	251	392.3	35.5
GSM97026	PRB4767	Primary	Proneural	53.4	16.3	940.1	170.5	53.2	23229.3	556.9	537.2	640.2	765.4	2995.4	669.6	2188.2	266.4	1257.4	583.5	105.5	3027.6	4111.7	134.4
GSM97012	PRB4745	Primary	Proneural	220.8	211.5	3811.5	377.1	161.8	18805.9	942.1	1124.2	916.5	685.2	5213.3	784.5	10124.4	777.3	7402.4	2390.5	298.8	9.5	82.3	252.1
GSM97015	PRB4749	Primary	Proneural	305.7	132	871.4	261.9	7.1	11171.5	1635.6	211.2	1622.4	338.9	4667.6	2038.2	3652.8	174.3	3541.7	290.5	33.7	1518.4	2674.3	68.7
GSM97016	PRB4750	Primary	Proneural	223.4	116.3	2919.1	333.1	108.4	21451.1	767.2	2297.3	1015.1	947	4552.2	2084	5519	767.1	3086.2	1229.5	108.9	221.8	361.4	99.3
GSM97017	PRB4751	Primary	Proneural	36.7	22.6	2107.8	324.5	77.7	14630.9	1207.4	88	168.4	316.5	869.6	221.8	1001.9	235.4	1406.2	1130.6	105.1	7268.4	7527.6	136
GSM97019	PRB4754	Primary	Proneural	266.8	143.4	4444.9	474	132.9	23760	1068.4	4707.7	292.5	974.9	4938	1751.5	12344.3	863.3	8345.3	914.1	148.4	12.6	6.1	38.6
GSM97022	PRB4757	Primary	Proneural	201.6	102.1	3613.7	453.8	151	18791.5	864	2406.7	602.4	546.7	3032.4	890.1	16108.3	1132.8	10155.6	1758.1	146.5	17.1	67.5	75.3
GSM97035	PRB4780	Primary	Proneural	279	218.6	4354.2	500.2	191.3	8110.2	825	1677	1710.7	564.2	4730	1189.5	15496.2	1949.1	8378.9	1945.3	133.7	99	278.5	19.6
GSM97036	PRB4781	Primary	Proneural	104.5	52	1316.3	165.5	36.5	18536.4	1129.6	426.2	223.5	710.4	1519.3	289	1030.1	248.3	1534.5	619.8	34.7	10812	11243.6	90.2
GSM97039	PRB4784	Primary	Proneural	238.6	171.9	4164.7	548.2	380.8	21266.9	652.3	3820.9	1517.5	597.5	3641.5	1065.7	11143	840.8	8162.6	1817.6	165.2	18.4	154.1	21.6
GSM97046	PRB5063	Primary	Proneural	329.4	185.1	5187.5	315.4	80.3	14015	727.6	519	331.7	388.5	2117.8	175.4	1765.3	463.2	1824.5	1657.5	228.9	37.8	198.9	111
GSM97023	PRB4759	Primary	Mesenchymal	35.5	1.9	873.5	199.2	40	4701	1416.1	33	119	212.7	1338.2	351.3	185.1	30.1	481.7	308.7	31.3	18184.4	20605.5	537.3
GSM97029	PRB4773	Recurrent	Proneural	116.6	32	2257.5	208.5	70.4	20580.6	1185.8	85	614.8	816.5	131.3	96.3	653.9	384.2	1016.2	176.5	3.9	899.2	1248.8	8.2
GSM97043	PRB4790	Recurrent	Proneural	79.4	56.4	1138.3	300.5	72.7	16940.7	1068.5	1876.9	466.3	786.9	2878.3	551.1	5483.3	351.1	1997.6	1044.7	84.9	78.6	202.5	88.4
GSM97013	PRB4746	Recurrent	Mesenchymal	49.6	34.2	1709.5	108.8	47.6	13120	557.6	110.7	327.8	42.2	626.4	147.2	59.6	69.6	297.8	508.1	50.4	15315	18994.8	396.9
GSM96956	PRB3751	Recurrent	Proneural	166.8	131.3	2246.3	129.8	128.6	11350.8	682.4	721.4	127.5	2122.2	8175.5	2787.2	4968.7	425	3024.2	841.3	103.6	327.7	392.1	99
GSM97024	PRB4761	Recurrent	Proneural	165.1	115.3	2968.2	465.4	141.3	13433.9	1200.1	759.1	1997.6	969.9	3150.7	882.2	10238.1	1412.1	10026.9	811.2	50.4	215.8	398.1	16
GSM97032	PRB4777	Recurrent	Proneural	286.4	75.1	2130.6	288.5	111.1	18699	967.6	692.3	717.2	574.8	4532.9	1344.8	8982.3	488.8	4094.3	757.7	67.9	151.3	221.9	65.1
GSM97044	PRB4791	Recurrent	Proneural	277.6	49.4	1750.7	312.6	132.6	8463.3	980	3895.6	227.3	1106.7	4583.5	2709.9	7999.2	626.2	5419.5	890.5	112.5	938.6	1887.2	14.3
GSM97049	PRB9938	Recurrent	Proneural	178.9	122.8	3604.2	213	145.4	29132.7	571	206.9	584.7	468	668.2	278.2	1745.5	455.1	1270.4	1079.4	75.8	426.7	706.7	61.1
GSM96968	PRB3777	Recurrent	Proliferative	110.8	66.3	1222.5	42.9	69.3	13556.5	973.5	3662.1	451.8	292.9	3442.2	383.5	4435.1	233.5	2107.4	235.1	47.3	5125.2	4265.6	82.1
GSM96971	PRB3780	Recurrent	Proliferative	332.1	151	2711.5	275.9	81.7	91.2	373.6	69.6	1033.5	29	1806	99.7	414.8	94.9	550.8	122.4	52.6	8.5	17.2	34
GSM96986	PRB3840	Recurrent	Proliferative	92.3	21.8	840.6	104.6	42.6	9422.8	514.2	395.9	130.1	609.8	1554.9	221.3	1756.3	156.5	1765.5	533.8	57.7	334.6	303.5	68.8
GSM97003	PRB4103	Recurrent	Proliferative	48.8	9.5	423.1	123.1	57.9	1447.5	744.3	181.5	338.2	608.8	939.3	196.9	1909.7	285.1	1249.6	311.2	58.7	10888.8	11014.4	197.2
GSM96957	PRB3752	Recurrent	Mesenchymal	76.6	11.9	836.7	185.6	21.7	14189.8	1045.6	382.5	305.9	177.4	1236.9	310.1	1657.1	182.4	1817.7	371	45.5	17245.1	17790.4	385.3
GSM96960	PRB3755	Recurrent	Mesenchymal	21.7	11.7	65.6	120.9	5.2	8027.1	1206.9	38.1	204.9	190.5	24.8	17.6	23.8	7.6	433.2	10.7	37	17225.1	16931.9	347.3
GSM96975	PRB3785	Recurrent	Mesenchymal	61.6	9.9	790.4	62.3	67.5	10745.1	1291.2	182.4	315	352.8	1069.3	63.7	2454.4	270.5	862.3	804.6	49.3	12274.9	11381.1	64.4
GSM96998	PRB4095	Recurrent	Mesenchymal	62.2	20.1	322	183.4	22.1	15323.7	637.7	28.8	213.3	373.8	111.9	128.7	634.3	163.4	835.6	376.8	103.6	14350	15419.4	631.2
GSM96999	PRB4096	Recurrent	Mesenchymal	48.9	26.5	1230.2	145	59.3	14149.5	760.6	134.8	158.5	282.8	895.8	212.7	2475.2	144.5	1282.2	547.7	77.8	14587.2	14829.8	435.2
GSM97001	PRB4098	Recurrent	Mesenchymal	72.9	12.4	381	181.7	23.6	15660.2	892	126.7	391.5	530.4	865.6	225.8	2866.2	225.2	1666	599.2	75.8	15635.3	16416.6	162.9
GSM97005	PRB4123	Recurrent	Mesenchymal	64.4	7.6	809.3	226	54.9	15567.6	506.5	163.9	505.3	651.6	1860.8	585	582.3	273.8	1233.2	720	55.4	21264.8	19546.6	589.8
GSM97006	PRB4124	Recurrent	Mesenchymal	100.4	68.9	563.6	182.4	31.2	11148.1	598.8	76.8	364	336.6	38.4	59.7	98.2	12.7	437.2	269.3	67.8	16348.4	16377.6	900
GSM97021	PRB4756	Recurrent	Mesenchymal	40	11	922.6	257.2	37.1	15571	754.8	394.8	750.8	1282	2063.4	822.1	1093.4	336.9	1206.2	819.1	72.9	5832.3	6437	122.9
GSM97028	PRB4771	Recurrent	Mesenchymal	245.7	77.9	3503.3	307.2	138.9	16971.5	1340.4	206.5	463.5	328.3	2871.7	357	2987.9	320.7	1351.9	547.5	58	4458.3	5572.8	18.7
GSM97031	PRB4776	Recurrent	Mesenchymal	26.6	20.3	1377.7	266.9	59	11036.2	1298.2	142.1	109.7	353.1	930.5	384.1	543.4	92	888.8	601	102.2	20724.9	22845.9	334.1
GSM97037	PRB4782		Proneural	192.5	84.4	1915.1	269.2	86.8	20006.1	726.5	3509.2	424.5	1143.2	4785.3	667.9	3465.8	569.4	1670.3	1155.2	126.1	8780.6	10533.3	130.2
GSM97018	PRB4753		Proneural	419.3	176.9	1954	267.7	86.3	13001.9	1968.1	632.3	1129.7	769.3	3092.9	628.6	4688.6	761.5	2288.1	1046.8	90.7	740.5	922.5	88.6
GSM97014	PRB4747		Proneural	43.2	8.5	768.3	81.9	61.3	17333.1	930.2	165.1	534.2	865.3	1079.6	247.4	740.5	300.5	1375.9	1681.8	170.1	4311.5	6472.7	71
GSM97042	PRB4788		Proneural	258.6	128.9	4772	432	144	21768.9	1273.1	5456.4	1795.4	784.5	4566.6	546.3	14405.9	2005.5	6114.7	1527.4	116.4	6.7	49.6	16.8
GSM97040	PRB4785		Mesenchymal	98.2	36.5	777.9	155.9	20.5	17649.2	1341.2	501.6	649.3	429.8	1742.2	748.6	7558.1	363.7	4761.2	1028.7	112.6	10544.9	12374	129.4
GSM97041	PRB4787		Mesenchymal	53.9	9	1097.5	191.3	67.8	17006.7	847.9	16.5	299	390.4	1569.2	540.3	1110.6	157.3	1515.7	2065.6	129.6	13525.2	16790	175
GSM96955	PRB3749		Proneural	54.9	56.4	434.1	135.9	18.9	28159.2	1161.9	634.5	344.4	906.7	2578.7	200.6	7461.1	595.1	3196.9	2094	159	5278.3	5394.6	296.7
GSM96990	PRB3900		Proneural	124.8	69.4	1531.9	275.2	102.1	11064.7	994.8	2185.9	289	653.1	3854.3	707.5	5848.7	426.1	3097.1	670.5	111.6	8164.6	7968.7	122.3
GSM96991	PRB3901		Proneural	106.2	185	1888.6	381.3	143.5	20941.4	965	2904.4	868.9	697.1	5300.7	329.9	4010.6	1305.7	2541.8	913.9	203.6	23.1	88.4	213.4
GSM97048	PRB9907		Proneural	256.9	177.1	3390.9	559.7	187	26717.7	945.2	785.7	322.4	401.8	1450.6	707.4	4337.9	547.8	3052.1	1280	191	312.1	874.9	162.4
GSM96963	PRB3758		Proneural	216	129.1	3425.4	237.4	99.4	19144.7	543.4	1222.2	448.9	849.1	5653.4	632.1	7964.1	1184.8	5017.6	1980.6	126.2	166.3	127.3	232.1
GSM96953	PRB3747		Proneural	271	181.6	4359.9	432.1	281.3	15743.8	592.1	2086.5	413.5	1330.2	3819.1	1155.5	6422.7	1232.8	4016	1394.2	160.5	111.7	193.6	135.1
GSM96966	PRB3775		Proliferative	70.7	56.5	1496.2	174.4	73.1	5498.9	329.5	15.5	462.4	23.3	2194.7	68.6	299	145.4	568.4	766.8	97.6	10623.3	10009.7	407.2
GSM96979	PRB3827		Proliferative	168.3	28	1313.3	120.1	94.3	7525.5	466	671.1	220.8	552.6	2260.3	285.5	882.5	177.5	1018	242.6	55.6	4269.2	4729.5	205.4
GSM96983	PRB3834		Proliferative	226.5	117.5	806.7	115.4	10.6	4473.2	970.2	1164.1	415.4	526.4	5996	223.2	5949	675.8	2273.5	215.1	63.1	271.8	378.6	31.6
GSM96984	PRB3836		Proliferative	431.5	193.6	1098.9	133.1	91.1	755.2	804.5	61.3	97.5	147.2	147.2	36.5	123.9	69.5	357.1	113.6	33.8	1350.8	1464.9	104.1
GSM96994	PRB3906		Proliferative	182	155	561.3	203.3	53.3	14115.3	1278.8	288.5	544.7	950.3	3297.7	648.7	8158.7	607.9	5563.1	1489.6	111.6	539.4	673.2	99.6
GSM96996	PRB3910		Proliferative	261.8	159.7	579.1	150.9	43.7	12010.6	840.1	104.8	211.1	64.7	155.8	94.8	71.2	55.8	596.8	433.2	75.8	10322.9	11002.8	486.1
GSM96997	PRB4094		Proliferative	141.8	64.8	196.1	114.8	23.4	5727.7	849.6	166	223.6	406.8	23.3	65.8	183.9	39.4	495.8	186.3	56.8	1144.7	1340.6	99.9
GSM97007	PRB4125		Proliferative	727.7	341.1	1654.4	391.7	156	1886.2	990.5	709.7	68.5	41.5	138.7	81.2	38.1	26	355.8	384.5	67.4	417.2	620.6	26.6
GSM96954	PRB3748		Proliferative	116.4	56	1159.7	148.6	28.8	7468.7	675.8	375.9	619.9	41.3	3338	903.3	4973.2	375.4	2386.1	119.3	20.2	1295.5	1656.5	122.8
GSM96962	PRB3757		Proliferative	175.7	62.2	1016.3	137.2	11.5	7543.8	365.1	707.8	111.4	362.9	2214.8	549	2532.8	209.1	1743.6	369.8	53.4	1324.7	1558.5	23.7
GSM96969	PRB3778		Proliferative	71.1	68.3	913.8	92.4	7.8	9637.5	674.7	73.4	102.6	162.6	830.7	64.5	349.4	54	468.8	298.8	24.4	15472.6	14568.8	718.7
GSM96970	PRB3779		Proliferative	84.9	55.2	1811.5	90.3	53.9	6134.1	140.1	68.4	231.2	26.2	1178.9	40.6	29.1	54.6	180.1	1478.8	103.1	15383.8	11780.1	293.3
GSM96973	PRB3782		Proliferative	185.6	76.1	547.7	36	27.7	14291.9	45.5	101	487.1	315	201.4	25.7	94.5	97.5	266.5	755.4	137.4	13438.2	8828.5	233.2
GSM96976	PRB3786		Proliferative	324.6	153.4	4639.9	231.1	164.8	9084.9	101.1	336.1	874.4	304.9	2044.4	63.2	952.5	207.3	873	2091.9	167.1	21.5	70.3	110.9
GSM96977	PRB3825		Proliferative	48.6	10.9	481.5	18.5	45.1	17234.7	756.3	688.9	367.3	271.9	2011.7	150	4578.8	294.9	2699.9	373.3	26.3	1526.7	1936.1	15.6
GSM96995	PRB3907		Proliferative	71.4	25.6	1145	93.5	43.8	10277.7	1632.7	486.6	407.8	622.6	2687.7	319.2	6245.5	563.7	4590.4	376.1	65.6	7468.9	6506.1	98.9
GSM97002	PRB4102		Proliferative	93.2	50.5	831.8	134	94.2	11151.1	853.5	90.2	143.3	41.4	252.2	44.4	618.4	143.1	741.6	615	153.6	15450.1	14223.6	64.7
GSM97009	PRB4127		Proliferative	265.2	132	1149.1	222.2	41.5	19305.6	552	197.6	605.1	809.7	478.4	83.5	3366.8	635.8	1843.2	1322.1	79.2	8260.1	8447.3	145.4
GSM97010	PRB4128		Proliferative	228.1	79.7	861.3	157.1	25.9	15237.9	759.8	218.8	308.1	468.3	627.7	71.7	3092.6	187.4	2168.6	524.9	73	1702.4	1442.1	133.4
GSM96974	PRB3784		Proliferative	227.5	133.8	1932.1	88.1	93.1	9639.7	265.3	584.5	645.2	113	3723.4	52.2	410.2	157	510.5	732.6	57.2	237	401.8	128.2
GSM96985	PRB3839		Proliferative	212.4	147.6	1199.9	147.4	49.2	21882.4	1166.3	182.2	291.5	482.9	1992.9	123.8	2510.4	372.7	1523.5	333.6	109.4	7395.7	6026.1	137.1
GSM96959	PRB3754		Proliferative	84.2	10.2	1376.8	172.9	23.9	16380.5	1371.8	316.6	175.4	341.5	1775.9	507	7817.1	494.1	4307.5	344.9	69.7	357.3	438.5	79.9
GSM96972	PRB3781		Proliferative	89.9	55.5	283	20.9	3.3	1928.9	125.6	69.1	305.5	77.9	26.9	18.5	16.6	6.7	210.5	65.4	24.5	9459.5	6250.4	203.6
GSM96978	PRB3826		Proliferative	181.4	87.4	2518.6	109.6	66.7	18427.2	685.1	402.3	242.4	472	2932	136.5	4138.3	236	1857.5	1000.1	47.6	2160.2	2080.2	42.9
GSM96967	PRB3776		Mesenchymal	75.7	99.4	1400.7	70.9	44.1	11761.7	159.1	102.6	466.9	143.1	466.1	27.9	22.3	35.2	308.8	258.7	53.2	10224.6	7264.8	289.2
GSM96987	PRB3895		Mesenchymal	78.1	15.3	412.9	234.1	41.9	11320.9	1242.5	83.4	133.5	78.8	925	80.5	611.4	161.2	805.5	314.8	63.4	16865.5	15835.2	146.8
GSM97011	PRB4129		Mesenchymal	75.4	10.4	1627.5	242.9	61.3	15984.4	1428	85.1	900.3	959.7	1579.5	437.4	5077.5	733.5	2411.1	1433.5	146.7	5194	5769.6	178.4
GSM96964	PRB3759		Mesenchymal	68.9	5.6	382.7	32.8	25.9	17137.4	1245.5	567.7	219	46.6	1167	162.1	3731.8	242.9	1800.8	285.4	52.5	15725.6	16123.5	21.7
GSM96965	PRB3774		Mesenchymal	69.1	52.7	2642.2	66.3	62	15418.1	119.6	15.4	1304.1	184.6	386.8	68.7	376.2	180.9	602.2	1671	119.3	2917.1	2692.3	124.1
GSM96981	PRB3832		Mesenchymal	26.1	42.3	458.1	87.6	23.6	17703	735.5	75.4	408.3	179.6	513.9	67.7	2965.4	480.2	1100.8	1134.4	117.3	20274.7	21142.1	229
GSM96982	PRB3833		Mesenchymal	62.7	13.3	176.3	121.1	73.7	19541.4	1133.7	48.4	331	74.7	340.8	110.4	1422.6	272.5	1242.9	404.5	56.7	16718.7	17486	983.8
GSM96988	PRB3897		Mesenchymal	140.5	130.3	1142.2	282.6	73.2	16049.8	874.1	624.6	252.1	612.1	2038.3	324.8	1810.7	225.2	1248.5	428.4	89.9	10008.1	10767.3	156.8
GSM97000	PRB4097		Mesenchymal	85.2	27.1	435.9	172.5	38.3	15028	921.3	528.6	534.5	462.9	2384.1	922.8	5023.5	320.9	3955.2	451.9	85.7	5748.5	5405.6	40
GSM97004	PRB4122		Mesenchymal	113.6	133.6	363.9	159.7	61.3	19477.4	457.3	94.5	260.4	574.4	84	73.7	34.6	10.1	741.2	198.5	75.8	34185.5	32385.4	3308.1
GSM97008	PRB4126		Mesenchymal	38	13.8	299.4	129.9	32.7	14363.6	927.6	381.8	342	505.1	3330.5	844.2	3767.5	616.9	2534.8	868.4	103.1	10982.4	10049.8	173.6
GSM96950	PRB3744		Mesenchymal	60.7	10.4	1389.4	148	64.5	16566.9	488.4	288.7	169.6	215	1671	277.7	1813.9	130.8	1741.3	384.6	39.4	3545.7	3323.5	91.4
GSM96980	PRB3830		Mesenchymal	75.6	9	736.9	23.1	41	20534.7	642.1	11	160.5	26.7	400.3	51.7	310.9	52.1	575	276.4	56.8	30965.2	29702.8	418.3
GSM96989	PRB3899		Mesenchymal	99.7	104.3	588	206.8	36.5	15164.7	827.9	150.7	346.8	521.1	951.4	142.1	406.6	38.7	943.8	369.6	90.4	12951.4	13049.4	325.8
GSM96992	PRB3903		Mesenchymal	73.9	8.2	589.5	156.7	49.9	12270	1371.4	87.1	241.3	409.1	889.2	116.7	360.2	53	809.1	282.6	60.2	8412.2	9341.3	21.3
GSM96993	PRB3905		Mesenchymal	106.6	114.1	823.4	231.4	69.3	14534.7	887.2	1886	567.6	682.6	1934.2	332.1	5397.8	266	3065.3	523.9	56.6	8290.3	8654.9	296.5
GSM96958	PRB3753		Mesenchymal	48.6	8.9	228	108	28.8	13807.5	1084	454.5	164.5	201.9	934.3	26.4	3419.9	206.7	1460.9	229.9	54.1	15493.7	13802.3	101.3
GSM96951	PRB3745		Mesenchymal	172	14.6	484.1	168.1	18.8	14187	792.8	400.7	139.4	614.4	574	121.8	1775.2	233	1706.9	115.4	20.3	19628.5	19671.6	1178.6
GSM96952	PRB3746		Mesenchymal	42.7	10.3	229.4	104.8	9.6	17064.4	971.9	127.1	79.3	116.6	178.8	100.4	634.6	109.1	941.6	236.2	39.4	21011.3	21852	297.8
GSM96961	PRB3756		Mesenchymal	7.1	5.9	141.4	82.2	9.1	16366.5	1109.6	128.3	228.3	93.6	137	71.1	699.1	68.2	1053	243	43.3	17938.9	20447.1	1019.7
											DLL1 data
											not found
			Correlation factors
				PLCB4		PLCB1	PLCB1-1	PLCB1-2	GFAP	AKT	DLL3	HEY2	ASCL1	Olig2	Olig2-1	BCAN	BCAN-1	BCAN-2	ERBB4	ERBB4-1	YKL-40	YKL-40.1	YKL-40.2
			PLCB1	0.465047		1	0.730994	0.790471	0.231499	-0.0458449	0.503549	0.502004	0.300473	0.477021	0.367589	0.536601	0.637922	0.527351	0.621206	0.532714	-0.474745	-0.586918	-0.297267
			PLCB1.1				1	0.766194	0.234093	0.256862	0.541516	0.505247	0.41616	0.406631	0.455433	0.592863	0.685493	0.626867	0.475908	0.487244	-0.474745	-0.44844	-0.191542
			PLCB1.2					1	0.183623	-0.0143048	0.55372	0.446495	0.32532	0.406631	0.399258	0.498045	0.589496	0.522218	0.52226	0.493608	-0.478662	-0.475635	-0.206715
			GFAP						1	0.151578	0.246121	0.156012	0.290849	0.128859	0.127627	0.308452	0.286274	0.27588	0.396667	0.366982	-0.0304975	-0.00730034	0.059606
			AKT							1	0.104114	0.121113	0.190541	0.149395	0.206138	0.33419	0.283504	0.321902	0.101476	0.00100203	-0.078091	-0.0227355	-0.169417
			DLL3								1	0.35213	0.419839	0.606429	0.494725	0.649684	0.614807	0.582545	0.30852	0.324478	-0.405882	-0.399398	-0.21907
			HEY2									1	0.236096	0.378286	0.369515	0.505274	0.283504	0.321902	0.412405	0.222825	-0.45643	-0.453851	-0.216911
			ASCL1										1	0.583577	0.606244	0.476974	0.539493	0.483996	0.376074	0.332096	-0.412788	-0.387068	-0.147902
			Olig2											1	0.732129	0.654125	0.599255	0.596725	0.374475	0.351064	-0.569265	-0.556447	-0.321355
			Olig2-1												1	0.5732	0.455911	0.59741	0.258641	0.22908	-0.437156	-0.411035	-0.241747
			BCAN													1	0.814003	0.945153	0.53878	0.42983	-0.52233	-0.510183	-0.299684
			BCAN-1														1	0.775986	0.55633	0.458766	-0.513422	-0.50613	-0.270848
			BCAN-2															1		0.428209	-0.494583	-0.478982	-0.25768
			ERBB4	0.162891	0.34036	0.621206	0.475908	0.52226	0.396667	-0.0277315	0.30852	0.412405	0.376074	0.374475	0.258641	0.53878	0.55633	0.514439	1	0.793991	-0.387753	-0.369456	-0.232533
