# Supplementary material for: Phospholipase C Beta 1: a Candidate Signature Gene for Proneural Subtype High-Grade Glioma
Source: Mol Neurobiol. 2015 Nov 28;53(9):6511–25. doi: 10.1007/s12035-015-9518-2 (PMC5085994; doi:10.1007/s12035-015-9518-2)
Supplement: Supplementary file 2 — (XLS 139 kb) [file 12035_2015_9518_MOESM2_ESM.xls]

## Sheet: Survival-Analysis
																					Gender	Survival group	Exact survival	Age	Sample	Title		Cell type		PLCB1_Value
GSM97011	PRB4129		Mesenchymal	75.4	10.4	1627.5	242.9	61.3	15984.4	1428	85.1	900.3	959.7	1579.5	437.4	5077.5	733.5	2411.1	1433.5	146.7	M	<52	3	50	GSM97011	PRB4129		Mesenchymal		1627.5		Median duration (weeks)
GSM96996	PRB3910		Proliferative	261.8	159.7	579.1	150.9	43.7	12010.6	840.1	104.8	211.1	64.7	155.8	94.8	71.2	55.8	596.8	433.2	75.8	F	<52	12	43	GSM96996	PRB3910		Proliferative		579.1		55.381
GSM96984	PRB3836		Proliferative	431.5	193.6	1098.9	133.1	91.1	755.2	804.5	61.3	97.5	147.2	147.2	36.5	123.9	69.5	357.1	113.6	33.8	F	<52	16	34	GSM96984	PRB3836		Proliferative		1098.9
GSM97047	PRB5070		Proneural	48.6	10.2	773.3	166.7	8.3	16418.8	663.1	1066.1	630.2	1330.4	2541.3	952.9	7385.4	397.8	5062.8	1000.5	92.1	F	<52 Wk	17	60	GSM97047	PRB5070		Proneural	grade III	773.3
GSM96979	PRB3827		Proliferative	168.3	28	1313.3	120.1	94.3	7525.5	466	671.1	220.8	552.6	2260.3	285.5	882.5	177.5	1018	242.6	55.6	F	<52	32	51	GSM96979	PRB3827		Proliferative		1313.3
GSM96983	PRB3834		Proliferative	226.5	117.5	806.7	115.4	10.6	4473.2	970.2	1164.1	415.4	526.4	5996	223.2	5949	675.8	2273.5	215.1	63.1	M	<52	32	54	GSM96983	PRB3834		Proliferative		806.7
GSM96967	PRB3776		Mesenchymal	75.7	99.4	1400.7	70.9	44.1	11761.7	159.1	102.6	466.9	143.1	466.1	27.9	22.3	35.2	308.8	258.7	53.2	M	<52	32	59	GSM96967	PRB3776		Mesenchymal		1400.7
GSM96966	PRB3775		Proliferative	70.7	56.5	1496.2	174.4	73.1	5498.9	329.5	15.5	462.4	23.3	2194.7	68.6	299	145.4	568.4	766.8	97.6	M	<52	33	44	GSM96966	PRB3775		Proliferative		1496.2
GSM96987	PRB3895		Mesenchymal	78.1	15.3	412.9	234.1	41.9	11320.9	1242.5	83.4	133.5	78.8	925	80.5	611.4	161.2	805.5	314.8	63.4	M	<52	33	34	GSM96987	PRB3895		Mesenchymal		412.9
GSM96955	PRB3749		Proneural	54.9	56.4	434.1	135.9	18.9	28159.2	1161.9	634.5	344.4	906.7	2578.7	200.6	7461.1	595.1	3196.9	2094	159	M	<52	34	49	GSM96955	PRB3749		Proneural		434.1
GSM97045	PRB4793		Proneural	131.1	63.4	3773	550.8	184	16488.7	1080.1	927.2	1465.5	921.9	1675.7	533.6	4441	1387.5	2393.6	1279.2	115.9	M	<52 Wk	35	41	GSM97045	PRB4793		Proneural	grade III	3773
GSM96994	PRB3906		Proliferative	182	155	561.3	203.3	53.3	14115.3	1278.8	288.5	544.7	950.3	3297.7	648.7	8158.7	607.9	5563.1	1489.6	111.6	F	<52	39	32	GSM96994	PRB3906		Proliferative		561.3
GSM97007	PRB4125		Proliferative	727.7	341.1	1654.4	391.7	156	1886.2	990.5	709.7	68.5	41.5	138.7	81.2	38.1	26	355.8	384.5	67.4	F	<52	41	30	GSM97007	PRB4125		Proliferative		1654.4
GSM97038	PRB4783		Proneural	132.3	153.3	3007	344.5	125.3	17919.6	1457.7	480.6	267.8	885.1	2950.2	839.9	13125.7	990.5	7932	2232.6	220.8	M	<52 Wk	46	45	GSM97038	PRB4783		Proneural	grade III	3007
GSM97023	PRB4759		Mesenchymal	35.5	1.9	873.5	199.2	40	4701	1416.1	33	119	212.7	1338.2	351.3	185.1	30.1	481.7	308.7	31.3	M	<52 Wk	47	43	GSM97023	PRB4759		Mesenchymal	grade III	873.5
GSM96997	PRB4094		Proliferative	141.8	64.8	196.1	114.8	23.4	5727.7	849.6	166	223.6	406.8	23.3	65.8	183.9	39.4	495.8	186.3	56.8	F	<52	51	32	GSM96997	PRB4094		Proliferative		196.1
GSM96973	PRB3782		Proliferative	185.6	76.1	547.7	36	27.7	14291.9	45.5	101	487.1	315	201.4	25.7	94.5	97.5	266.5	755.4	137.4	M	52-103	52	76	GSM96973	PRB3782		Proliferative		547.7
GSM97040	PRB4785		Mesenchymal	98.2	36.5	777.9	155.9	20.5	17649.2	1341.2	501.6	649.3	429.8	1742.2	748.6	7558.1	363.7	4761.2	1028.7	112.6	M	52-103	53	54	GSM97040	PRB4785		Mesenchymal		777.9
GSM97041	PRB4787		Mesenchymal	53.9	9	1097.5	191.3	67.8	17006.7	847.9	16.5	299	390.4	1569.2	540.3	1110.6	157.3	1515.7	2065.6	129.6	M	52-103	53	54	GSM97041	PRB4787		Mesenchymal		1097.5
GSM97008	PRB4126		Mesenchymal	38	13.8	299.4	129.9	32.7	14363.6	927.6	381.8	342	505.1	3330.5	844.2	3767.5	616.9	2534.8	868.4	103.1	M	52-103	53	39	GSM97008	PRB4126		Mesenchymal		299.4
GSM96969	PRB3778		Proliferative	71.1	68.3	913.8	92.4	7.8	9637.5	674.7	73.4	102.6	162.6	830.7	64.5	349.4	54	468.8	298.8	24.4	M	52-103	55	82	GSM96969	PRB3778		Proliferative		913.8
GSM96982	PRB3833		Mesenchymal	62.7	13.3	176.3	121.1	73.7	19541.4	1133.7	48.4	331	74.7	340.8	110.4	1422.6	272.5	1242.9	404.5	56.7	F	52-103	56	48	GSM96982	PRB3833		Mesenchymal		176.3
GSM97009	PRB4127		Proliferative	265.2	132	1149.1	222.2	41.5	19305.6	552	197.6	605.1	809.7	478.4	83.5	3366.8	635.8	1843.2	1322.1	79.2	M	52-103	57	72	GSM97009	PRB4127		Proliferative		1149.1
GSM96988	PRB3897		Mesenchymal	140.5	130.3	1142.2	282.6	73.2	16049.8	874.1	624.6	252.1	612.1	2038.3	324.8	1810.7	225.2	1248.5	428.4	89.9	M	52-103	57	55	GSM96988	PRB3897		Mesenchymal		1142.2
GSM96970	PRB3779		Proliferative	84.9	55.2	1811.5	90.3	53.9	6134.1	140.1	68.4	231.2	26.2	1178.9	40.6	29.1	54.6	180.1	1478.8	103.1	M	52-103	59	41	GSM96970	PRB3779		Proliferative		1811.5
GSM96964	PRB3759		Mesenchymal	68.9	5.6	382.7	32.8	25.9	17137.4	1245.5	567.7	219	46.6	1167	162.1	3731.8	242.9	1800.8	285.4	52.5	M	52-103	59	49	GSM96964	PRB3759		Mesenchymal		382.7
GSM96990	PRB3900		Proneural	124.8	69.4	1531.9	275.2	102.1	11064.7	994.8	2185.9	289	653.1	3854.3	707.5	5848.7	426.1	3097.1	670.5	111.6	F	52-103	62	53	GSM96990	PRB3900		Proneural		1531.9
GSM96962	PRB3757		Proliferative	175.7	62.2	1016.3	137.2	11.5	7543.8	365.1	707.8	111.4	362.9	2214.8	549	2532.8	209.1	1743.6	369.8	53.4	M	52-103	62	54	GSM96962	PRB3757		Proliferative		1016.3
GSM97000	PRB4097		Mesenchymal	85.2	27.1	435.9	172.5	38.3	15028	921.3	528.6	534.5	462.9	2384.1	922.8	5023.5	320.9	3955.2	451.9	85.7	M	52-103	62	57	GSM97000	PRB4097		Mesenchymal		435.9
GSM97004	PRB4122		Mesenchymal	113.6	133.6	363.9	159.7	61.3	19477.4	457.3	94.5	260.4	574.4	84	73.7	34.6	10.1	741.2	198.5	75.8	F	52-103	65	72	GSM97004	PRB4122		Mesenchymal		363.9
GSM96954	PRB3748		Proliferative	116.4	56	1159.7	148.6	28.8	7468.7	675.8	375.9	619.9	41.3	3338	903.3	4973.2	375.4	2386.1	119.3	20.2	M	52-103	70	45	GSM96954	PRB3748		Proliferative		1159.7
GSM97010	PRB4128		Proliferative	228.1	79.7	861.3	157.1	25.9	15237.9	759.8	218.8	308.1	468.3	627.7	71.7	3092.6	187.4	2168.6	524.9	73	M	52-103	70	57	GSM97010	PRB4128		Proliferative		861.3
GSM97037	PRB4782		Proneural	192.5	84.4	1915.1	269.2	86.8	20006.1	726.5	3509.2	424.5	1143.2	4785.3	667.9	3465.8	569.4	1670.3	1155.2	126.1	F	52-103	73	49	GSM97037	PRB4782		Proneural		1915.1
GSM96981	PRB3832		Mesenchymal	26.1	42.3	458.1	87.6	23.6	17703	735.5	75.4	408.3	179.6	513.9	67.7	2965.4	480.2	1100.8	1134.4	117.3	M	52-103	77	47	GSM96981	PRB3832		Mesenchymal		458.1
GSM96995	PRB3907		Proliferative	71.4	25.6	1145	93.5	43.8	10277.7	1632.7	486.6	407.8	622.6	2687.7	319.2	6245.5	563.7	4590.4	376.1	65.6	F	52-103	79	58	GSM96995	PRB3907		Proliferative		1145
GSM97025	PRB4765		Proneural	300.6	137.6	1762.4	268.4	75.4	17106.6	1302.7	1218.3	2116.3	667.3	3022.5	1079.6	8620.8	1154.9	6924.3	1260.7	107.4	M	52-103	81	36	GSM97025	PRB4765		Proneural	grade III	1762.4
GSM97030	PRB4774		Proneural	188.6	18.7	2211.3	412.8	125.1	7815.2	1420.8	1524	394.7	1409.1	3273.6	980	6694.9	1382.5	5573.1	406.3	84.4	M	52-103	86	30	GSM97030	PRB4774		Proneural	grade III	2211.3
GSM97002	PRB4102		Proliferative	93.2	50.5	831.8	134	94.2	11151.1	853.5	90.2	143.3	41.4	252.2	44.4	618.4	143.1	741.6	615	153.6	F	52-103	91	68	GSM97002	PRB4102		Proliferative		831.8
GSM96977	PRB3825		Proliferative	48.6	10.9	481.5	18.5	45.1	17234.7	756.3	688.9	367.3	271.9	2011.7	150	4578.8	294.9	2699.9	373.3	26.3	M	52-103	95	40	GSM96977	PRB3825		Proliferative		481.5
GSM96976	PRB3786		Proliferative	324.6	153.4	4639.9	231.1	164.8	9084.9	101.1	336.1	874.4	304.9	2044.4	63.2	952.5	207.3	873	2091.9	167.1	M	52-103	97	54	GSM96976	PRB3786		Proliferative		4639.9
GSM96965	PRB3774		Mesenchymal	69.1	52.7	2642.2	66.3	62	15418.1	119.6	15.4	1304.1	184.6	386.8	68.7	376.2	180.9	602.2	1671	119.3	M	52-103	97	48	GSM96965	PRB3774		Mesenchymal		2642.2		PLCB1 Average
																					F	104-154	102	35	GSM97027	PRB4770		Proneural	grade III	3564.3
GSM97027	PRB4770		Proneural	108.5	49.7	3564.3	547.3	208.2	15480.7	922.7	1718.4	1015.3	708.9	2508.4	807.3	6881.8	611.3	4528.9	1379.6	92.3		2 years	=104 weeks								n=42	1269.68
GSM96989	PRB3899		Mesenchymal	99.7	104.3	588	206.8	36.5	15164.7	827.9	150.7	346.8	521.1	951.4	142.1	406.6	38.7	943.8	369.6	90.4	M	104-154	106	49	GSM96989	PRB3899		Mesenchymal		588
GSM97034	PRB4779		Proneural	125.9	36.7	2429.1	244.4	86.7	14817.9	1098.5	328.4	1073.1	444.8	3509.6	1705.8	4721.7	464.2	2655.2	396.1	68.5	M	104-154	108	34	GSM97034	PRB4779		Proneural	grade III	2429.1		Median duration (weeks)
GSM96985	PRB3839		Proliferative	212.4	147.6	1199.9	147.4	49.2	21882.4	1166.3	182.2	291.5	482.9	1992.9	123.8	2510.4	372.7	1523.5	333.6	109.4	M	104-154	111	48	GSM96985	PRB3839		Proliferative		1199.9		240.286
GSM97033	PRB4778		Proneural	115.8	65	3379.3	349.3	216	13686.1	868.6	2559.9	1500.5	613.8	3093.1	1408	8469.2	1211.4	5981.1	1383.2	109.7	M	104-154	115	23	GSM97033	PRB4778		Proneural	grade III	3379.3
GSM96974	PRB3784		Proliferative	227.5	133.8	1932.1	88.1	93.1	9639.7	265.3	584.5	645.2	113	3723.4	52.2	410.2	157	510.5	732.6	57.2	M	104-154	123	29	GSM96974	PRB3784		Proliferative		1932.1
GSM96993	PRB3905		Mesenchymal	106.6	114.1	823.4	231.4	69.3	14534.7	887.2	1886	567.6	682.6	1934.2	332.1	5397.8	266	3065.3	523.9	56.6	M	104-154	125	54	GSM96993	PRB3905		Mesenchymal		823.4
GSM96950	PRB3744		Mesenchymal	60.7	10.4	1389.4	148	64.5	16566.9	488.4	288.7	169.6	215	1671	277.7	1813.9	130.8	1741.3	384.6	39.4	M	104-154	131	60	GSM96950	PRB3744		Mesenchymal		1389.4
GSM96980	PRB3830		Mesenchymal	75.6	9	736.9	23.1	41	20534.7	642.1	11	160.5	26.7	400.3	51.7	310.9	52.1	575	276.4	56.8	F	104-154	131	68	GSM96980	PRB3830		Mesenchymal		736.9
GSM97018	PRB4753		Proneural	419.3	176.9	1954	267.7	86.3	13001.9	1968.1	632.3	1129.7	769.3	3092.9	628.6	4688.6	761.5	2288.1	1046.8	90.7	M	104-154	145	24	GSM97018	PRB4753		Proneural		1954
GSM97048	PRB9907		Proneural	256.9	177.1	3390.9	559.7	187	26717.7	945.2	785.7	322.4	401.8	1450.6	707.4	4337.9	547.8	3052.1	1280	191	M	104-154	145	25	GSM97048	PRB9907		Proneural		3390.9
GSM96991	PRB3901		Proneural	106.2	185	1888.6	381.3	143.5	20941.4	965	2904.4	868.9	697.1	5300.7	329.9	4010.6	1305.7	2541.8	913.9	203.6	F	104-154	150	36	GSM96991	PRB3901		Proneural		1888.6
GSM96992	PRB3903		Mesenchymal	73.9	8.2	589.5	156.7	49.9	12270	1371.4	87.1	241.3	409.1	889.2	116.7	360.2	53	809.1	282.6	60.2	M	104-154	154	48	GSM96992	PRB3903		Mesenchymal		589.5
GSM97026	PRB4767		Proneural	53.4	16.3	940.1	170.5	53.2	23229.3	556.9	537.2	640.2	765.4	2995.4	669.6	2188.2	266.4	1257.4	583.5	105.5	M	155-209	174	44	GSM97026	PRB4767		Proneural	grade III	940.1
GSM97020	PRB4755		Proneural	95.1	81	2570.2	378.5	76.8	17863.9	994.2	1256	707.1	810.1	1162.8	259.3	5043.5	627.2	2947.3	1223.7	135.9	M	155-209	175	25	GSM97020	PRB4755		Proneural	grade III	2570.2
GSM96958	PRB3753		Mesenchymal	48.6	8.9	228	108	28.8	13807.5	1084	454.5	164.5	201.9	934.3	26.4	3419.9	206.7	1460.9	229.9	54.1	M	155-209	181	57	GSM96958	PRB3753		Mesenchymal		228
GSM96963	PRB3758		Proneural	216	129.1	3425.4	237.4	99.4	19144.7	543.4	1222.2	448.9	849.1	5653.4	632.1	7964.1	1184.8	5017.6	1980.6	126.2	M	155-209	203	34	GSM96963	PRB3758		Proneural		3425.4
GSM96953	PRB3747		Proneural	271	181.6	4359.9	432.1	281.3	15743.8	592.1	2086.5	413.5	1330.2	3819.1	1155.5	6422.7	1232.8	4016	1394.2	160.5	M	>209	210	38	GSM96953	PRB3747		Proneural		4359.9
GSM96972	PRB3781		Proliferative	89.9	55.5	283	20.9	3.3	1928.9	125.6	69.1	305.5	77.9	26.9	18.5	16.6	6.7	210.5	65.4	24.5	F	>209	210	43	GSM96972	PRB3781		Proliferative		283
GSM96951	PRB3745		Mesenchymal	172	14.6	484.1	168.1	18.8	14187	792.8	400.7	139.4	614.4	574	121.8	1775.2	233	1706.9	115.4	20.3	F	>209	236	48	GSM96951	PRB3745		Mesenchymal		484.1
GSM96959	PRB3754		Proliferative	84.2	10.2	1376.8	172.9	23.9	16380.5	1371.8	316.6	175.4	341.5	1775.9	507	7817.1	494.1	4307.5	344.9	69.7	M	>209	238	55	GSM96959	PRB3754		Proliferative		1376.8
GSM96978	PRB3826		Proliferative	181.4	87.4	2518.6	109.6	66.7	18427.2	685.1	402.3	242.4	472	2932	136.5	4138.3	236	1857.5	1000.1	47.6	M	>209	242	57	GSM96978	PRB3826		Proliferative		2518.6
GSM97035	PRB4780		Proneural	279	218.6	4354.2	500.2	191.3	8110.2	825	1677	1710.7	564.2	4730	1189.5	15496.2	1949.1	8378.9	1945.3	133.7	F	>209	244	32	GSM97035	PRB4780		Proneural	grade III	4354.2
GSM97014	PRB4747		Proneural	43.2	8.5	768.3	81.9	61.3	17333.1	930.2	165.1	534.2	865.3	1079.6	247.4	740.5	300.5	1375.9	1681.8	170.1	F	>209	277	22	GSM97014	PRB4747		Proneural		768.3
GSM97017	PRB4751		Proneural	36.7	22.6	2107.8	324.5	77.7	14630.9	1207.4	88	168.4	316.5	869.6	221.8	1001.9	235.4	1406.2	1130.6	105.1	F	>209	300	25	GSM97017	PRB4751		Proneural	grade III	2107.8
GSM96961	PRB3756		Mesenchymal	7.1	5.9	141.4	82.2	9.1	16366.5	1109.6	128.3	228.3	93.6	137	71.1	699.1	68.2	1053	243	43.3	M	>209	311	50	GSM96961	PRB3756		Mesenchymal		141.4
GSM96952	PRB3746		Mesenchymal	42.7	10.3	229.4	104.8	9.6	17064.4	971.9	127.1	79.3	116.6	178.8	100.4	634.6	109.1	941.6	236.2	39.4	M	>209	313	43	GSM96952	PRB3746		Mesenchymal		229.4
GSM97019	PRB4754		Proneural	266.8	143.4	4444.9	474	132.9	23760	1068.4	4707.7	292.5	974.9	4938	1751.5	12344.3	863.3	8345.3	914.1	148.4	M	>209	316	55	GSM97019	PRB4754		Proneural	grade III	4444.9
GSM97042	PRB4788		Proneural	258.6	128.9	4772	432	144	21768.9	1273.1	5456.4	1795.4	784.5	4566.6	546.3	14405.9	2005.5	6114.7	1527.4	116.4	M	>210	322	45	GSM97042	PRB4788		Proneural		4772
GSM97012	PRB4745		Proneural	220.8	211.5	3811.5	377.1	161.8	18805.9	942.1	1124.2	916.5	685.2	5213.3	784.5	10124.4	777.3	7402.4	2390.5	298.8	F	>209	325	37	GSM97012	PRB4745		Proneural	grade III	3811.5
GSM97022	PRB4757		Proneural	201.6	102.1	3613.7	453.8	151	18791.5	864	2406.7	602.4	546.7	3032.4	890.1	16108.3	1132.8	10155.6	1758.1	146.5	M	>209	357	35	GSM97022	PRB4757		Proneural	grade III	3613.7
GSM97046	PRB5063		Proneural	329.4	185.1	5187.5	315.4	80.3	14015	727.6	519	331.7	388.5	2117.8	175.4	1765.3	463.2	1824.5	1657.5	228.9	F	>209	383	29	GSM97046	PRB5063		Proneural	grade III	5187.5
GSM97039	PRB4784		Proneural	238.6	171.9	4164.7	548.2	380.8	21266.9	652.3	3820.9	1517.5	597.5	3641.5	1065.7	11143	840.8	8162.6	1817.6	165.2	M	>209	445	31	GSM97039	PRB4784		Proneural	grade III	4164.7
GSM97036	PRB4781		Proneural	104.5	52	1316.3	165.5	36.5	18536.4	1129.6	426.2	223.5	710.4	1519.3	289	1030.1	248.3	1534.5	619.8	34.7	F	>209	460	53	GSM97036	PRB4781		Proneural	grade III	1316.3
GSM97015	PRB4749		Proneural	305.7	132	871.4	261.9	7.1	11171.5	1635.6	211.2	1622.4	338.9	4667.6	2038.2	3652.8	174.3	3541.7	290.5	33.7	M	>209	467	39	GSM97015	PRB4749		Proneural	grade III	871.4		PLCB1 Average
GSM97016	PRB4750		Proneural	223.4	116.3	2919.1	333.1	108.4	21451.1	767.2	2297.3	1015.1	947	4552.2	2084	5519	767.1	3086.2	1229.5	108.9	F	>209	477	39	GSM97016	PRB4750		Proneural	grade III	2919.1			P value
Probe				203895_at	203896_s_at	213222_at	215687_x_at	211925_s_at	203540_at	207163_s_at	219537_x_at	219743_at	213768_s_at	213825_at	213824_at	219107_at	221623_at	91920_at	214053_at	206794_at											n=35	2148.27	0.00347637
GSM97029	PRB4773	Recurrent	Proneural	116.6	32	2257.5	208.5	70.4	20580.6	1185.8	85	614.8	816.5	131.3	96.3	653.9	384.2	1016.2	176.5	3.9
Sample	Title		Cell type	Value	Value	Value	Value	Value	Value	Value	Value	Value	Value	Value	Value	Value	Value	Value	Value	Value	Subjects without survival data
				PLCB4		PLCB1			GFAP	AKT	DLL3	HEY2	ASCL1	Olig2		BCAN			ERBB4		Gender	Survival group	Exact survival	Age	Sample	Title		Cell type		213222_at
GSM97043	PRB4790	Recurrent	Proneural	79.4	56.4	1138.3	300.5	72.7	16940.7	1068.5	1876.9	466.3	786.9	2878.3	551.1	5483.3	351.1	1997.6	1044.7	84.9			weeks							PLCB1_Value
GSM96956	PRB3751	Recurrent	Proneural	166.8	131.3	2246.3	129.8	128.6	11350.8	682.4	721.4	127.5	2122.2	8175.5	2787.2	4968.7	425	3024.2	841.3	103.6		No data			GSM97029	PRB4773	Recurrent	Proneural	grade III	2257.5
GSM97024	PRB4761	Recurrent	Proneural	165.1	115.3	2968.2	465.4	141.3	13433.9	1200.1	759.1	1997.6	969.9	3150.7	882.2	10238.1	1412.1	10026.9	811.2	50.4		No data			GSM97043	PRB4790	Recurrent	Proneural	grade III	1138.3
GSM97032	PRB4777	Recurrent	Proneural	286.4	75.1	2130.6	288.5	111.1	18699	967.6	692.3	717.2	574.8	4532.9	1344.8	8982.3	488.8	4094.3	757.7	67.9		No data			GSM97013	PRB4746	Recurrent	Mesenchymal	grade III	1709.5
GSM97044	PRB4791	Recurrent	Proneural	277.6	49.4	1750.7	312.6	132.6	8463.3	980	3895.6	227.3	1106.7	4583.5	2709.9	7999.2	626.2	5419.5	890.5	112.5		No data			GSM96956	PRB3751	Recurrent	Proneural		2246.3
GSM97049	PRB9938	Recurrent	Proneural	178.9	122.8	3604.2	213	145.4	29132.7	571	206.9	584.7	468	668.2	278.2	1745.5	455.1	1270.4	1079.4	75.8		No data			GSM97024	PRB4761	Recurrent	Proneural		2968.2
GSM96968	PRB3777	Recurrent	Proliferative	110.8	66.3	1222.5	42.9	69.3	13556.5	973.5	3662.1	451.8	292.9	3442.2	383.5	4435.1	233.5	2107.4	235.1	47.3		No data			GSM97032	PRB4777	Recurrent	Proneural		2130.6
GSM96971	PRB3780	Recurrent	Proliferative	332.1	151	2711.5	275.9	81.7	91.2	373.6	69.6	1033.5	29	1806	99.7	414.8	94.9	550.8	122.4	52.6		No data			GSM97044	PRB4791	Recurrent	Proneural		1750.7
GSM96986	PRB3840	Recurrent	Proliferative	92.3	21.8	840.6	104.6	42.6	9422.8	514.2	395.9	130.1	609.8	1554.9	221.3	1756.3	156.5	1765.5	533.8	57.7		No data			GSM97049	PRB9938	Recurrent	Proneural		3604.2
GSM97003	PRB4103	Recurrent	Proliferative	48.8	9.5	423.1	123.1	57.9	1447.5	744.3	181.5	338.2	608.8	939.3	196.9	1909.7	285.1	1249.6	311.2	58.7		No data			GSM96968	PRB3777	Recurrent	Proliferative		1222.5
GSM96957	PRB3752	Recurrent	Mesenchymal	76.6	11.9	836.7	185.6	21.7	14189.8	1045.6	382.5	305.9	177.4	1236.9	310.1	1657.1	182.4	1817.7	371	45.5		No data			GSM96971	PRB3780	Recurrent	Proliferative		2711.5
GSM96960	PRB3755	Recurrent	Mesenchymal	21.7	11.7	65.6	120.9	5.2	8027.1	1206.9	38.1	204.9	190.5	24.8	17.6	23.8	7.6	433.2	10.7	37		No data			GSM96986	PRB3840	Recurrent	Proliferative		840.6
GSM96975	PRB3785	Recurrent	Mesenchymal	61.6	9.9	790.4	62.3	67.5	10745.1	1291.2	182.4	315	352.8	1069.3	63.7	2454.4	270.5	862.3	804.6	49.3		No data			GSM97003	PRB4103	Recurrent	Proliferative		423.1
GSM96998	PRB4095	Recurrent	Mesenchymal	62.2	20.1	322	183.4	22.1	15323.7	637.7	28.8	213.3	373.8	111.9	128.7	634.3	163.4	835.6	376.8	103.6		No data			GSM96957	PRB3752	Recurrent	Mesenchymal		836.7
GSM96999	PRB4096	Recurrent	Mesenchymal	48.9	26.5	1230.2	145	59.3	14149.5	760.6	134.8	158.5	282.8	895.8	212.7	2475.2	144.5	1282.2	547.7	77.8		No data			GSM96960	PRB3755	Recurrent	Mesenchymal		65.6
GSM97001	PRB4098	Recurrent	Mesenchymal	72.9	12.4	381	181.7	23.6	15660.2	892	126.7	391.5	530.4	865.6	225.8	2866.2	225.2	1666	599.2	75.8		No data			GSM96975	PRB3785	Recurrent	Mesenchymal		790.4
GSM97005	PRB4123	Recurrent	Mesenchymal	64.4	7.6	809.3	226	54.9	15567.6	506.5	163.9	505.3	651.6	1860.8	585	582.3	273.8	1233.2	720	55.4		No data			GSM96998	PRB4095	Recurrent	Mesenchymal		322
GSM97006	PRB4124	Recurrent	Mesenchymal	100.4	68.9	563.6	182.4	31.2	11148.1	598.8	76.8	364	336.6	38.4	59.7	98.2	12.7	437.2	269.3	67.8		No data			GSM96999	PRB4096	Recurrent	Mesenchymal		1230.2
GSM97021	PRB4756	Recurrent	Mesenchymal	40	11	922.6	257.2	37.1	15571	754.8	394.8	750.8	1282	2063.4	822.1	1093.4	336.9	1206.2	819.1	72.9		No data			GSM97001	PRB4098	Recurrent	Mesenchymal		381
GSM97028	PRB4771	Recurrent	Mesenchymal	245.7	77.9	3503.3	307.2	138.9	16971.5	1340.4	206.5	463.5	328.3	2871.7	357	2987.9	320.7	1351.9	547.5	58		No data			GSM97005	PRB4123	Recurrent	Mesenchymal		809.3
GSM97031	PRB4776	Recurrent	Mesenchymal	26.6	20.3	1377.7	266.9	59	11036.2	1298.2	142.1	109.7	353.1	930.5	384.1	543.4	92	888.8	601	102.2		No data			GSM97006	PRB4124	Recurrent	Mesenchymal		563.6
											DLL1 data											No data			GSM97021	PRB4756	Recurrent	Mesenchymal		922.6
	Also stored in Fonekm RMA folder										not found											No data			GSM97028	PRB4771	Recurrent	Mesenchymal		3503.3
																						No data			GSM97031	PRB4776	Recurrent	Mesenchymal		1377.7	n=
																															23
				PLCB4		PLCB1			GFAP	AKT	DLL3	HEY2	ASCL1	Olig2		BCAN			ERBB4											total case=	100
				0.511245		Correlation	0.732932	0.793225	0.225975	-0.0480203	0.502221	0.50045	0.296515	0.473694	0.362993	0.535406	0.639237	0.526008	0.624228	0.53726
						0.502221				0.10879	Correlation	0.350995	0.165006	0.147484		0.327128	0.270169	0.320148	0.308029	0.325545
						0.50045				0.104442		Correlation	0.210123	0.368392		0.327128	0.270169	0.320148	0.395996	0.202489
						0.473694				0.147484				Correlation		0.644639	0.592246	0.584847	0.364488	0.342831
						0.535406				0.327128	0.648072	0.494836	0.5652	0.644639		Correlation	0.80929	0.944482	0.52873	0.417396
						0.639237				0.270169						0.80929	Corrlation	0.772951	0.544612	0.444958
